# Supplementary material for: BRAFV600E mutation is associated with aggressive features in papillary thyroid carcinomas ≤ 1.5 cm
Source: J Otolaryngol Head Neck Surg. 2021 Nov 6;50:63. doi: 10.1186/s40463-021-00543-9 (PMC8572458; doi:10.1186/s40463-021-00543-9)
Supplement: Supplementary file 1 — Additional file 1. Appendix 1: Full data set of 121 patients included in the study. [file 40463_2021_543_MOESM1_ESM.xlsx]

## Sheet: Sheet1
Year	Unit #	Age	Gender	FNA	MTNS	Size (U/S)	Size (Path)	BRAF V600E	ETE	LNM	Tall Cell Variant	Solid Variant	Columnar Cell Variant	Diffuse Sclerosing Variant	Hobnail Variant
2020	1583435 algh 8562 0414	34	F	5	11	1.1	1	1	0	1	0	0	0	0	0
2020	563396 Abis 6757 3127	51	F	5	9	0.9	0.6	0	0	0	0	0	0	0	0
2020	710773 Kiek 7751 2917	39	F	4	8	1.3	0.8	0	0	0	0	0	0	0	0
2020	814630 Chac 8551 0128	33	F	5	14	1.5	1	0	0	0	0	0	0	0	0
2020	237126 Manm 5154 0112	67	F	5	10	1.3	1	0	0	0	0	0	0	0	0
2019	1540375 Gelg 4305 1125	75	M	6	17	1.1	0.8	0	0	0	0	0	0	0	0
2019	70371 Perb 6857 1617	50	F	5	14	0.7	0.9	0	0	1	0	0	0	0	0
2019	842256 Pasa 5251 0919	67	F	6	12	0.8	0.7	1	0	1	0	0	0	0	0
2019	837877 LEDS 6453 1218	54	F	6	10	0.9	0.7	1	0	0	0	0	0	0	0
2019	1545305 Kosi 7755 2718	41	F	5	12	0.9	1	1	0	1	0	0	0	0	0
2019	1428448 1600 - non resident	36	F	4	12	1.2	1	0	0	1	0	0	0	0	0
2019	1036893 Asas 8056 0310	38	F	6	13	1	1	0	0	0	0	0	0	0	0
2019	1036492 Ionm 7462 1211	44	F	3	9	1.3	1	0	0	0	0	0	0	0	0
2019	1300844 Pecs 8856 2810	30	F	4	9	1.5	1	0	0	0	0	0	0	0	0
2019	1555034 Majn 6955 1111	49	F	6	12	0.8	0.6	1	0	0	0	0	0	0	0
2019	1383710 Lefg 7303 3017	46	M	5	12	0.8	0.9	0	0	1	0	0	0	0	0
2019	561520 Belm 7605 1811	43	M	6	13	1.2	1	1	1	0	1	0	0	0	0
2019	1256201 Obrg 4258 0316	76	F	4	10	1.2	0.6	0	0	0	0	0	0	0	0
2019	1565871 Marj 9008 0811	28	M	6	12	1.1	0.8	1	0	1	1	0	0	0	0
2019	1407132 Thoa 8459 2618	34	F	6	11	1.3	0.7	1	0	1	1	0	0	0	0
2019	1185811 Huyh 7562 0115	43	F	5	12	0.7	0.6	1	0	0	1	0	0	0	0
2019	550632 Seqj 9259 1318	27	F	6	11	1.1	1	0	0	1	0	0	0	0	0
2019	1148180 Harl 7952 0715	40	F	4	7	1	1	0	0	0	0	0	0	0	0
2018	1336148 kalf 7753 0618	40	F	5	14	1.5	0.8	1	1	0	0	0	0	0	0
2018	1496947 Martinique (oh)	62	F	5	13	1.2	1	1	0	1	0	0	0	0	0
2018	1502069 colk 7009 2514	47	M	6	10	1	0.9	0	0	0	0	0	0	0	0
2018	1274244 Duxj 8460 3117	33	F	6	13	1.1	1	0	0	0	0	0	0	0	0
2018	1509669 Ferr 7759 0415	40	F	5	9	0.6	0.6	1	0	0	0	0	0	0	0
2018	271244 Sotf 3954 1010	79	F	5	28	1	0.9	1	0	0	0	0	0	0	0
2018	1029469 Racs 7862 2618	39	F	5	10	0.6	0.4	0	0	0	0	0	0	0	0
2018	504316 Kale 6157 1119	56	F	5	9	1	1	0	0	1	0	0	0	0	0
2018	1109632 Apij 7151 0119	47	F	6	27	1	0.9	1	0	0	0	0	0	0	0
2018	1158905 vadt 7661 2019	41	F	4	7	1.3	0.9	0	0	0	0	0	0	0	0
2018	158420 Levh 6208 2414	52	M	5	11	1.5	1	0	0	0	0	0	0	0	0
2018	1527144 Varn 0106 0911	17	M	3	8	1.4	1	0	0	0	0	0	0	0	0
2017	1149193 Kuck 8261 1919	33	F	6	10	1.3	0.8	0	0	0	0	0	0	0	0
2017	1441253 Boim 7757 1813	39	F	6	8	0.9	0.3	0	0	0	0	0	0	0	0
2017	1440015 Agbe 7157 3114	48	F	5	17	1.1	0.7	0	0	0	0	0	0	0	0
2017	1434485 sats 6952 2410	47	F	6	19	0.9	0.9	1	0	1	0	0	0	0	0
2017	529723 Gauy 4808 1817	68	M	6	10	0.8	0.8	1	0	1	0	0	0	0	0
2017	1452589 Zhay 7551 2812	32	F	4	9	1.3	0.5	0	0	0	0	0	0	0	0
2017	505563 Divt 6557 2113	52	F	5	12	0.6	0.5	0	0	0	0	0	0	0	0
2017	515203 Rutt 7153 2013	46	F	4	7	1.5	1	0	0	0	0	0	0	0	0
2017	177462 Leim 5454 2516	62	F	6	16	1.4	0.7	0	0	0	0	0	0	0	0
2017	97829 Anac 7055 2613	46	F	6	10	0.9	0.8	1	0	1	0	0	0	0	0
2017	1365453 Venv 6505 0813	52	M	4	6	1.4	1	0	0	0	0	0	0	0	0
2017	14750 Sche 3557 2010	82	F	4	10	1.2	0.7	0	0	0	0	0	0	0	0
2017	936792 Efrt 6811 1113	47	M	6	19	1.3	1	1	0	0	0	0	0	0	0
2017	57268 sina 5751 0819	59	F	5	11	1	0.8	1	0	1	0	0	0	0	0
2017	623402 Sell 9510 3013	20	M	6	11	1.1	0.6	1	0	0	0	0	0	0	0
2018	1100805 antc 5762 1915	59	F	5	11	1.3	0.7	1	0	0	0	0	0	0	0
2020	716861 Paum 6660 0717	53	F	6	11	0.9	0.7	1	0	0	0	0	0	0	0
2019	1549074 Khor 6355 1915	56	F	6	12	0.7	0.4	1	0	0	0	0	0	0	0
2019	1578785 Bers 7753 3122	42	F	3	13	0.8	0.4	1	0	0	0	0	0	0	0
2020	1455676 Glaj 8155 1914	38	F	5	9	1.1	1	0	0	0	0	0	0	0	0
2017	1195267 Golt 0253 0914	15	F	3	7	1.5	1.1	0	0	0	0	0	0	0	0
2020	1583174 elkh 6555 3011	53	F	5	10	1.3	1.1	0	0	1	0	0	0	0	0
2020	495722 Pocf 4860 1010	71	F	5	13	1.2	1.2	1	0	0	1	0	0	0	0
2019	443933 Seqo 8712 0719	31	M	6	10	1.5	1.4	0	0	0	1	0	0	0	0
2019	1581956 mejc 5956 2816	50	F	5	10	1.5	1.5	1	1	0	1	0	0	0	0
2019	850306 notj 6252 2515	57	F	3	20	1	1.3	1	1	0	1	0	0	0	0
2019	1286117 Huge 7458 1216	45	F	6	13	1.6	1.4	1	0	0	1	0	0	0	0
2019	372657 Druv 5061 1618	67	F	4	5	1.5	1.5	0	0	0	0	0	0	0	0
2019	1545495 Ouas 8760 1713	31	F	4	8	1.8	1.5	0	0	0	0	0	0	0	0
2019	1202548 sobe 6359 0115	55	F	5	10	2	1.2	0	0	0	0	0	0	0	0
2019	136430 Chan 7351 3111	45	F	6	12	1.4	1.2	1	0	0	1	0	0	0	0
2019	1414094 Valm 8158 1617	37	F	5	13	1	1.1	1	1	0	0	0	0	0	0
2019	308785 Dics 8251 2513	37	F	6	10	1.4	1.5	1	0	1	1	0	0	0	0
2019	1555046 Znas 7859 1618	40	F	5	13	1.4	1.4	0	0	0	1	0	0	0	0
2019	1554254 Mong 6211 0617	56	M	4	8	2	1.4	0	0	0	0	0	0	0	0
2019	1404427 Pany 7754 2117	41	F	4	8	1.5	1.3	0	0	0	0	1	0	0	0
2019	1549225 Cavn 5059 0217	68	F	3	8	0.9	1.3	0	0	0	0	0	0	0	0
2019	602671 Coll 7056 1619	49	F	5	10	1.4	1.2	0	0	0	0	0	0	0	0
2019	1088150 Espd 5261 2016	66	F	5	13	1	1.1	1	0	0	1	0	0	0	0
2019	1073925 Grem 8552 0318	34	F	5	12	1.5	1.4	0	0	0	0	0	0	0	0
2019	1463330 Behb 8358 3118	35	F	6	13	1.6	1.5	1	0	1	1	0	0	0	1
2019	1552086 Vilr 7562 1016	43	F	4	10	1.4	1.2	0	0	0	0	0	0	0	0
2019	1391356 Salf 7509 0715	43	F	5	13	1.1	1.1	1	0	1	0	0	0	0	0
2019	1047060 Damm 9253 0515	27	F	6	12	1.6	1.1	1	0	1	0	0	0	0	0
2018	636654 Ganm 6953 0810	50	F	6	12	1.1	1.1	1	0	0	0	0	0	0	0
2018	870235 Latm 6557 1614	53	F	5	10	1.5	1.2	1	0	1	0	0	0	0	0
2018	597178 Chas 5157 0915	68	F	5	14	1.7	1.3	0	0	0	0	0	0	0	0
2018	1573181 Urzg 5254 0314	66	F	4	9	1.3	1.4	0	0	0	0	0	0	0	0
2018	35446 digm 6158 0111	56	F	5	19	1.5	1.3	1	0	1	0	0	0	0	0
2018	687251 Tric 6753 1110	50	F	6	13	1.4	1.5	0	0	0	0	0	0	0	0
2018	622346 Spaa 6908 0714	48	M	5	13	0.9	1.2	0	0	1	0	0	0	0	0
2018	1416533 chay 5004 2012	67	M	6	13	1.1	1.2	0	0	0	0	0	0	0	0
2018	1503346 Chag 4557 2124	72	F	3	6	1.2	1.3	0	0	0	0	0	0	0	0
2018	611090 Mils 6402 0615	54	M	6	15	1.8	1.2	1	0	1	0	0	0	0	0
2018	1503966 Corg 8454 2113	33	F	5	15	1.5	1.4	0	0	0	0	0	0	0	0
2018	436361 Gatv 5554 0914	66	F	3	9	1.3	1.2	0	0	0	0	0	0	0	0
2018	1239461 Alos 8957 2417	28	F	4	7	1.4	1.1	0	0	0	0	0	0	0	0
2018	1509668 Loua 8603 2513	32	M	6	16	1.4	1.2	1	0	1	1	0	0	0	0
2018	1092747 horm 4205 0918	76	M	6	15	1.4	1.2	1	0	0	0	0	0	0	0
2018	322921 Beam 5755 2519	60	F	4	6	1.8	1.5	0	0	0	0	0	0	0	0
2018	287738 Elbs 7203 0811	46	M	6	15	1.9	1.5	1	0	1	0	0	0	0	0
2018	1519716 mekn 8454 0718	34	F	6	17	1.8	1.1	1	0	1	1	0	0	0	1
2018	40919 Gale 5310 3018	64	M	4	12	1.6	1.3	0	0	0	0	0	0	0	0
2018	1164741 lemr 5503 2213	63	M	6	11	1.4	1.4	0	0	1	0	0	0	0	0
2018	1261045 Camn 8360 2016	34	F	6	11	1.5	1.3	0	0	1	0	0	0	0	0
2017	1534550 Locc 8451 1914	34	F	5	11	1.5	1.2	0	0	1	0	0	0	0	0
2017	1535033 Eldn 8457 0114	34	F	6	11	1.6	1.2	0	0	1	0	0	0	1	0
2017	1537397 thec 6712 0614	50	M	5	31	1.4	1.3	1	0	1	0	0	0	0	0
2017	246889 lizc 5362 2517	62	F	6	11	1.2	1.2	0	0	1	0	0	0	0	0
2017	1443527 mohp 7859 2111	37	F	3	6	1.1	1.2	0	0	0	0	0	0	0	0
2017	1409598 Leoa 2755 0913	89	F	6	33	1.4	1.2	1	0	0	0	0	0	0	0
2017	1034754 Cags 8959 1319	27	F	6	20	1.2	1.3	1	1	1	0	0	0	0	0
2017	402815 beam 8653 0216	31	F	6	10	1.6	1.4	1	0	1	0	0	0	0	0
2017	1460837 Fazz 7503 0912	42	M	6	12	1.1	1.1	1	0	1	0	0	0	0	0
2017	991225 Bonl 5255 1213	65	F	5	21	0.9	1.1	0	1	0	0	0	0	0	0
2017	1154146 kerm 7854 2412	39	F	6	11	1.2	1.2	1	0	1	0	0	0	0	0
2017	759154 Lupm 7203 1219	45	M	6	11	1.8	1.1	1	0	0	0	0	0	0	0
2017	659807 sbra 7154 2011	46	F	6	12	1.2	1.1	1	0	0	0	0	0	0	0
2017	331846 Gued 6459 0212	52	F	6	17	1.6	1.5	0	0	0	0	0	0	0	0
2020	1334084 Nasr 9110 2811	25	M	5	12	1.2	1.2	0	0	0	0	0	0	0	0
2020	1394452 Olid 6908 0713	48	M	5	17	1.8	1.5	0	0	0	0	0	0	0	0
2019	1474648 Jutm 7662 2419	40	F	4	Rt 5	1.5	1.3	0	0	0	0	0	0	0	0
2019	455125 Letm 6054 2111	57	F	3	10	1.3	1.2	0	0	0	0	0	0	0	0
2019	1116457 fiom 7358 2612	46	F	6	10	2	1.2	0	0	0	0	0	0	0	0
2019	852686 Ledd 5309 1113	65	M	3	8	1.3	1.2	0	0	0	0	0	0	0	0
2019	1411159 Bous 9012 1310	25	M	6	10	1.1	1.3	1	0	1	1	0	0	0	0
